# Supplementary material for: Ion occupancy of the selectivity filter controls opening of a cytoplasmic gate in the K2P channel TALK-2
Source: Nat Commun. 2024 Aug 30;15:7545. doi: 10.1038/s41467-024-51812-w (PMC11364775; doi:10.1038/s41467-024-51812-w)
Supplement: Supplementary file 4 — Source Data [file 41467_2024_51812_MOESM4_ESM.xlsx]

## Sheet: Fig_1g
		TALK-2 WT
		c2-APB (µM)	Normalized currents	S.E.M.	n
		0.1	0.04	0	36
		1	0.04	0	30
		10	0.05	0	32
		100	0.19	0.01	32
		500	0.58	0.03	23
		1000	0.87	0.02	36
		2000	1	0.01	32
		TALK-2 L145C
		c2-APB (µM)	Normalized currents	S.E.M.	n
		0.1	0.11	0.01	10
		1	0.12	0.01	10
		10	0.13	0.01	18
		100	0.16	0.02	25
		500	0.85	0.02	16
		1000	0.99	0.01	53
		2000	0.98	0.01	19
		TREK-1 WT
		c2-APB (µM)	Normalized currents	S.E.M.	n
		0.1	0.03	0	28
		1	0.04	0.01	28
		10	0.08	0.01	28
		100	0.28	0.03	28
		200	0.47	0.04	28
		500	0.8	0.02	28
		1000	0.97	0.01	27
		2000	0.99	0	19

## Sheet: Fig_1h
		TALK-2 L145C
		c2-APB (mM)	Fold activation	S.E.M.	n
		0.01	1.57	0.07	10
		0.1	5	0.25	20
		0.2	8.04	0.67	3
		0.5	11.24	1.13	11
		1	13.18	0.74	53
		2	12.92	1.49	15
		c2-APB (mM)	Modification rate (1/s)	S.E.M.	n
		0.01	0.027	0.005	9
		0.1	0.041	0.004	15
		0.2	0.052	0.016	3
		0.5	0.084	0.013	11
		1	0.078	0.004	9
		2	0.093	0.012	10

## Sheet: Fig_2c
		TALK-2 WT
		c2-APB (mM)	Rb+-induced current (nA)	S.E.M.	n
		0.001	0.79	0.24	12
		0.01	0.98	0.26	12
		0.1	2.85	0.44	12
		0.5	8.79	1.47	11
		1	11.82	1.49	10
		2	15.32	2.48	7
		TREK-1 WT
		c2-APB (mM)	Rb+-induced current (nA)	S.E.M.	n
		0.001	2.62	0.57	5
		0.01	2.54	0.42	5
		0.1	1.29	0.64	5
		0.5	-0.03	0.89	5
		1	-0.44	0.76	4
		2	0	0.53	4

## Sheet: Fig_3a
		TALK-2	Normalized current	S.E.M.	n
		WT	1	0.01	677
		V139A	1.77	0.26	39
		G140A	0.73	0.06	43
		I141A	0.88	0.06	38
		P142A	0.82	0.06	42
		L143A	0.89	0.06	39
		N144A	0.77	0.05	43
		L145A	2.97	0.39	33
		V146A	31.9	3.38	67
		V147A	0.81	0.06	37
		L148A	0.69	0.05	37
		N149A	1.19	0.17	35
		R150A	0.83	0.06	38
		L151A	0.64	0.06	35
		G152A	0.77	0.06	39
		H153A	0.9	0.04	48
		L154A	1.01	0.07	36
		M155A	0.8	0.05	47
		Q156A	0.16	0.01	46
		Q157A	1.58	0.08	43
		F251A	0.07	0	47
		G252A	0.09	0	39
		M253A	0	0	0
		A254V	0.11	0.01	57
		W255A	4.49	0.23	64
		L256A	2.02	0.18	39
		A257V	0.16	0.02	47
		L258A	1.24	0.06	45
		I259A	0.7	0.07	42
		I260A	0.17	0.01	57
		K261A	0.23	0.02	38
		L262A	25.05	2.1	56
		I263A	1.25	0.07	27
		L264A	93.34	9.77	37
		S265A	0.9	0.06	35
		Q266A	0.64	0.03	35
		L267A	0.19	0.03	43
		E268A	0.12	0.01	35
		T269A	0.31	0.03	37
		P270A	0.54	0.03	44
		G271A	0.43	0.03	44
		R272A	0.84	0.05	30
		V273A	1.04	0.05	49
		C274A	1.29	0.06	46
		S275A	0.8	0.03	39
		C276A	1.19	0.07	42
		C277A	1.62	0.11	38
		H278A	0.75	0.07	41

## Sheet: Fig_3e
		TALK-2	Relative NPO (%)	S.E.M.	n
		WT	3.86	0.23	6
		L264A	46.73	12.13	6
		TALK-2	SCA (pA)	S.E.M.	n
		WT	3.86	0.23	6
		L264A	3.64	0.26	6

## Sheet: Fig_3f
		TALK-2 WT			TALK-2 L264A
		Closed time	Number of events		Closed time	Number of events
		25	1151		1.5	48421
		75	197		4.5	8157
		125	101		7.5	2994
		175	48		10.5	1381
		225	35		13.5	909
		275	22		16.5	595
		325	18		19.5	427
		375	11		22.5	293
		425	8		25.5	255
		475	5		28.5	181
		525	7		31.5	159
		575	2		34.5	121
		625	4		37.5	107
		675	5		40.5	70
		725	2		43.5	62
		775	1		46.5	54
		825	0		49.5	41
		875	3		52.5	33
		925	2		55.5	44
		975	1		58.5	31
		1025	0		61.5	34
		1075	0		64.5	24
		1125	2		67.5	17
		1175	1		70.5	12
		1225	5		73.5	12
		1275	1		76.5	13
		1325	0		79.5	14
		1375	3		82.5	14
		1425	1		85.5	5
		1475	2		88.5	11
		1525	3		91.5	9
		1575	1		94.5	12
		1625	3		97.5	7
		1675	3		100.5	6
		1725	1		103.5	12
		1775	0		106.5	5
		1825	1		109.5	3
		1875	0		112.5	0
		1925	0		115.5	2
		1975	1		118.5	6
		2025	2		121.5	5
		2075	0		124.5	4
		2125	1		127.5	1
		2175	1		130.5	4
		2225	0		133.5	2
		2275	1		136.5	5
		2325	1		139.5	7
		2375	1		142.5	1
		2425	2		145.5	2
		2475	1		148.5	1
		2525	0		151.5	0
		2575	2		154.5	1
		2625	1		157.5	2
		2675	0		160.5	3
		2725	2		163.5	2
		2775	0		166.5	0
		2825	1		169.5	3
		2875	1		172.5	3
		2925	0		175.5	4
		2975	1		178.5	0
		3025	0		181.5	3
		3075	1		184.5	7
		3125	0		187.5	4
		3175	0		190.5	2
		3225	1		193.5	1
		3275	0		196.5	0
		3325	0		199.5	6
		3375	0		202.5	0
		3425	0		205.5	0
		3475	0		208.5	2
		3525	0		211.5	0
		3575	1		214.5	1
		3625	2		217.5	2
		3675	0		220.5	0
		3725	0		223.5	1
		3775	0		226.5	2
		3825	0		229.5	1
		3875	0		232.5	0
		3925	0		235.5	0
		3975	0		238.5	0
		4025	0		241.5	0
		4075	0		244.5	0
		4125	0		247.5	1
		4175	1		250.5	0
		4225	0		253.5	1
		4275	1		256.5	1
		4325	1		259.5	1
		4375	0		262.5	0
		4425	0		265.5	0
		4475	1		268.5	1
		4525	0		271.5	1
		4575	0		274.5	0
		4625	0		277.5	0
		4675	1		280.5	1
		4725	0		283.5	0
		4775	0		286.5	0
		4825	0		289.5	2
		4875	1		292.5	1
		4925	0		295.5	0
		4975	0		298.5	0
		5025	0		301.5	1
		5075	0		304.5	0
		5125	0		307.5	0
		5175	0		310.5	2
		5225	0		313.5	0
		5275	0		316.5	1
		5325	0		319.5	0
		5375	0		322.5	0
		5425	0		325.5	0
		5475	0		328.5	2
		5525	0		331.5	0
		5575	0		334.5	0
		5625	1		337.5	1
		5675	1		340.5	0
		5725	0		343.5	0
		5775	0		346.5	0
		5825	0		349.5	1
		5875	0		352.5	1
		5925	0		355.5	0
		5975	0		358.5	0
		6025	0		361.5	0
		6075	0		364.5	0
		6125	0		367.5	3
		6175	0		370.5	2
		6225	0		373.5	1
		6275	0		376.5	1
		6325	1		379.5	0
		6375	0		382.5	0
		6425	0		385.5	0
		6475	0		388.5	1
		6525	0		391.5	0
		6575	0		394.5	0
		6625	0		397.5	0
		6675	0		400.5	0
		6725	0		403.5	0
		6775	0		406.5	0
		6825	0		409.5	0
		6875	0		412.5	0
		6925	0		415.5	0
		6975	2		418.5	1
		7025	0		421.5	0
		7075	0		424.5	0
		7125	0		427.5	1
		7175	0		430.5	0
		7225	0		433.5	0
		7275	0		436.5	0
		7325	0		439.5	0
		7375	0		442.5	0
		7425	0		445.5	0
		7475	0		448.5	0
		7525	1		451.5	0
		7575	0		454.5	0
		7625	0		457.5	0
		7675	0		460.5	0
		7725	0		463.5	0
		7775	0		466.5	0
		7825	0		469.5	0
		7875	0		472.5	0
		7925	0		475.5	0
		7975	0		478.5	0
		8025	0		481.5	0
		8075	0		484.5	0
		8125	0		487.5	0
		8175	0		490.5	0
		8225	0		493.5	0
		8275	0		496.5	1
		8325	0		499.5	0
		8375	0		502.5	0
		8425	0		505.5	0
		8475	1		508.5	0
		8525	0		511.5	0
		8575	0		514.5	0
		8625	0		517.5	0
		8675	0		520.5	0
		8725	0		523.5	0
		8775	0		526.5	0
		8825	0		529.5	0
		8875	0		532.5	0
		8925	0		535.5	0
		8975	0		538.5	0
		9025	0		541.5	0
		9075	0		544.5	0
		9125	0		547.5	0
		9175	0		550.5	0
		9225	0		553.5	0
		9275	0		556.5	1
		9325	0		559.5	0
		9375	0		562.5	0
		9425	1		565.5	0
		9475	0		568.5	0
		9525	0		571.5	0
		9575	1		574.5	1
		9625	0		577.5	0
		9675	0		580.5	0
		9725	0		583.5	0
		9775	0		586.5	0
		9825	0		589.5	0
		9875	0		592.5	0
		9925	0		595.5	0
		9975	0		598.5	0
		10025	0		601.5	0
		10075	0		604.5	0
		10125	0		607.5	0
		10175	0		610.5	0
		10225	0		613.5	0
		10275	0		616.5	0
		10325	0		619.5	0
		10375	0		622.5	0
		10425	0		625.5	0
		10475	0		628.5	0
		10525	0		631.5	1
		10575	0		634.5	0
		10625	0		637.5	0
		10675	0		640.5	0
		10725	0
		10775	0
		10825	0
		10875	0
		10925	0
		10975	0
		11025	0
		11075	0
		11125	0
		11175	0
		11225	0
		11275	1
		11325	0
		11375	0
		11425	0
		11475	0
		11525	0
		11575	0
		11625	0
		11675	0
		11725	0
		11775	0
		11825	0
		11875	0
		11925	0
		11975	0
		12025	0
		12075	0
		12125	0
		12175	0
		12225	0
		12275	0
		12325	0
		12375	0
		12425	0
		12475	0
		12525	0
		12575	0
		12625	0
		12675	0
		12725	0
		12775	0
		12825	0
		12875	0
		12925	1
		12975	0
		13025	0
		13075	0
		13125	0
		13175	0
		13225	0
		13275	0
		13325	0
		13375	0
		13425	0
		13475	0
		13525	0
		13575	0
		13625	0
		13675	0
		13725	0
		13775	0
		13825	0
		13875	0
		13925	0
		13975	0

## Sheet: Fig_3h
		TALK-2	Bursts/min.	S.E.M.	n
		WT	26.83	17.51	6
		L264A	768.83	123.16	6

## Sheet: Fig_3k
		TALK-2	Modification rate (1/s)	S.E.M.	n
		WT	-	-	8
		L145C	-	-	8
		W255A/L145C	0.087	0.024	8
		L262A/L145C	0.129	0.015	7
		V146A/L145C	0.24	0.03	10
		L264A/L145C	1.695	0.488	10

## Sheet: Fig_4e
		TALK-2 WT (basal)					TALK-2 L145C (basal)
		Voltage	Normalized current	s.e.m.	n		Voltage	Normalized current	s.e.m.	n
		-0.12	0.0150935	0.0021125	18		-0.12	0.0147533	0.00186746	10
		-0.115	0.0146985	0.00198345	18		-0.115	0.0151886	0.00209285	10
		-0.11	0.0144851	0.00202842	18		-0.11	0.0150341	0.00204363	10
		-0.105	0.0145191	0.00211716	18		-0.105	0.0151037	0.0019635	10
		-0.1	0.0146974	0.00196734	18		-0.1	0.0150425	0.00199419	10
		-0.095	0.01442	0.00194108	18		-0.095	0.0159097	0.00246744	10
		-0.09	0.0145118	0.00194459	18		-0.09	0.0154814	0.00204888	10
		-0.085	0.0146953	0.00194101	18		-0.085	0.0155555	0.00221626	10
		-0.08	0.0147194	0.00210247	18		-0.08	0.0154295	0.00212351	10
		-0.075	0.0145044	0.00189505	18		-0.075	0.0159378	0.00216066	10
		-0.07	0.0146095	0.00192568	18		-0.07	0.0165418	0.00250893	10
		-0.065	0.0142807	0.00182328	18		-0.065	0.0162189	0.00230245	10
		-0.06	0.0151352	0.0019069	18		-0.06	0.0174935	0.00266254	10
		-0.055	0.015721	0.00200062	18		-0.055	0.017966	0.00245921	10
		-0.05	0.0164298	0.00192975	18		-0.05	0.0191809	0.00295924	10
		-0.045	0.0169946	0.00209487	18		-0.045	0.020211	0.00308446	10
		-0.04	0.0177466	0.00213594	18		-0.04	0.0205833	0.00276089	10
		-0.035	0.0184446	0.00213003	18		-0.035	0.0217418	0.00318656	10
		-0.03	0.0186828	0.00192777	18		-0.03	0.0232875	0.0032959	10
		-0.025	0.0200116	0.00205692	18		-0.025	0.024953	0.00349221	10
		-0.02	0.0203264	0.00200455	18		-0.02	0.0257011	0.00324426	10
		-0.015	0.0225512	0.00238588	18		-0.015	0.0289569	0.00362697	10
		-0.01	0.0245095	0.00254996	18		-0.01	0.0323234	0.00433457	10
		-0.005	0.0271675	0.00286145	18		-0.005	0.0369038	0.0046708	10
		0	0.0303318	0.00319559	18		0	0.0447643	0.00583518	10
		0.005	0.0350779	0.00410824	18		0.005	0.0539952	0.0067263	10
		0.01	0.0443875	0.00556253	18		0.01	0.0699955	0.0093061	10
		0.015	0.0565978	0.00740725	18		0.015	0.0906522	0.0121078	10
		0.02	0.0753138	0.00988666	18		0.02	0.118721	0.0157299	10
		0.025	0.0998283	0.0126189	18		0.025	0.152989	0.0197815	10
		0.03	0.130762	0.0156661	18		0.03	0.19282	0.0222354	10
		0.035	0.170693	0.0182419	18		0.035	0.239806	0.0238196	10
		0.04	0.215116	0.0202154	18		0.04	0.289164	0.0247827	10
		0.045	0.26849	0.0214135	18		0.045	0.338761	0.0246952	10
		0.05	0.320381	0.0223992	18		0.05	0.387201	0.0241832	10
		0.055	0.372239	0.0228996	18		0.055	0.434551	0.0219162	10
		0.06	0.431682	0.0236676	18		0.06	0.477008	0.0207132	10
		0.065	0.482871	0.0234851	18		0.065	0.51699	0.0207217	10
		0.07	0.535239	0.0240872	18		0.07	0.557185	0.0184597	10
		0.075	0.582223	0.0243939	18		0.075	0.589618	0.017875	10
		0.08	0.625562	0.0226728	18		0.08	0.623199	0.0175015	10
		0.085	0.671271	0.0243138	18		0.085	0.652051	0.0165535	10
		0.09	0.715295	0.0255794	18		0.09	0.685151	0.0166268	10
		0.095	0.751653	0.0255146	18		0.095	0.715596	0.0150492	10
		0.1	0.785836	0.0252949	18		0.1	0.742662	0.0154642	10
		0.105	0.818762	0.0248905	18		0.105	0.769688	0.0156046	10
		0.11	0.845744	0.0243071	18		0.11	0.796222	0.0151655	10
		0.115	0.875084	0.0241224	18		0.115	0.82403	0.0160388	10
		0.12	0.89396	0.0219563	18		0.12	0.845675	0.0158583	10
		0.125	0.916037	0.0202257	18		0.125	0.86888	0.0144261	10
		0.13	0.926919	0.0182511	18		0.13	0.894649	0.0143489	10
		0.135	0.939588	0.0159252	18		0.135	0.910496	0.0140841	10
		0.14	0.943065	0.0127373	18		0.14	0.932572	0.0130975	10
		0.145	0.945892	0.0113397	17		0.145	0.946324	0.0114012	10
		0.15	0.958411	0.0116175	15		0.15	0.961633	0.00965599	10
		0.155	0.958496	0.0107229	14		0.155	0.973079	0.00762184	10
		0.16	0.956607	0.00734325	12		0.16	0.982558	0.00519158	10

## Sheet: Fig_4i
		TALK-2 L145C
		Voltage (mV)	Fold activation	S.E.M.	n
		20	5.33	1.1	9
		40	10.15	0.8	6
		80	14.62	1.71	9
		115	19.34	1.29	6
		140	16.67	2.19	7
		Voltage (mV)	Modification rate (1/s)	S.E.M.	n
		20	0.022	0.003	12
		40	0.06	0.006	20
		80	0.177	0.026	15
		115	0.233	0.031	6
		140	0.265	0.047	7

[truncated: 23 more sheets: Fig_5e, Fig_5f, Fig_5g, Fig_6a, Fig_6b, Fig_6c, Fig_6d, Fig_6e, Fig_6f, Fig_6g, Fig_7a, Fig_7b, Fig_7c, Fig_S1c, Fig_S1e, Fig_S1g, Fig_S4a, Fig_S5a, Fig_S5d, Fig_S6c …]
